# Supplementary material for: Pogostemon puerensis (Lamiaceae), a new species from Yunnan of China
Source: PhytoKeys. 2026 May 4;274:129–44. doi: 10.3897/phytokeys.274.186914 (PMC13161915; doi:10.3897/phytokeys.274.186914)
Supplement: XML Treatment for Pogostemon puerensis [file phytokeys.274.186914-treatment1.xml]

<!DOCTYPE tp:taxon-treatment
  PUBLIC "-//TaxonX//DTD Taxonomic Treatment Publishing DTD v0 20100105//EN" "tax-treatment-NSO.dtd">
<tp:taxon-treatment xmlns:tp="http://www.plazi.org/taxpub"><tp:treatment-meta><kwd-group><label>Taxon classification</label><kwd>
                <named-content content-type="kingdom">
                  <named-content content-type="taxon-name">
                    <named-content content-type="kingdom">Plantae</named-content>
                  </named-content>
                </named-content>
              </kwd><kwd>
                <named-content content-type="order">Lamiales</named-content>
              </kwd><kwd>
                <named-content content-type="family">Lamiaceae</named-content>
              </kwd></kwd-group><mixed-citation publication-type="journal"><person-group><name><surname>Wu</surname><given-names>Xue-Xue</given-names></name><name><surname>Xu</surname><given-names>Chao</given-names></name><name><surname>Li</surname><given-names>Zhi-Hong</given-names></name><name><surname>Chen</surname><given-names>Yan-Yi</given-names></name><name><surname>Zheng</surname><given-names>Hai-Lei</given-names></name><name><surname>Wang</surname><given-names>Qiang</given-names></name></person-group><article-title><italic><tp:taxon-name><tp:taxon-name-part taxon-name-part-type="genus" reg="Pogostemon">Pogostemon</tp:taxon-name-part> <tp:taxon-name-part taxon-name-part-type="species" reg="puerensis">puerensis</tp:taxon-name-part></tp:taxon-name></italic> (<tp:taxon-name><tp:taxon-name-part taxon-name-part-type="family" reg="Lamiaceae">Lamiaceae</tp:taxon-name-part></tp:taxon-name>), a new species from Yunnan of China</article-title><source>PhytoKeys</source><day>04</day><month>05</month><year>2026</year><volume>274</volume><fpage>129</fpage><lpage>144</lpage><pub-id pub-id-type="doi">10.3897/phytokeys.274.186914</pub-id></mixed-citation></tp:treatment-meta><tp:nomenclature><tp:taxon-name><object-id xmlns:xlink="http://www.w3.org/1999/xlink" content-type="arpha" xlink:type="simple">F5A54079-3DC1-5016-98D5-7CD2E973749B</object-id>
                    		<tp:taxon-name-part taxon-name-part-type="genus" reg="Pogostemon">Pogostemon</tp:taxon-name-part> <tp:taxon-name-part taxon-name-part-type="species" reg="puerensis">puerensis</tp:taxon-name-part>
                    	
                    		<object-id xmlns:xlink="http://www.w3.org/1999/xlink" content-type="ipni" xlink:type="simple">urn:lsid:ipni.org:names:77378698-1</object-id>
                    	</tp:taxon-name><tp:taxon-authority>X.X.Wu, Z.H.Li &amp; Qiang Wang</tp:taxon-authority><tp:taxon-status xmlns:xlink="http://www.w3.org/1999/xlink" xlink:type="simple">sp. nov.</tp:taxon-status><xref ref-type="fig" rid="F3">Figs 3</xref><xref ref-type="fig" rid="F4">, 4</xref></tp:nomenclature><tp:treatment-sec sec-type="Type"><title>Type.</title><p>China • Yunnan province, Pu’er City, Ning’er Hani and Yi Autonomous County, Ning’er town, along County Road X013, ca. 1.4 km N of Xiaoheijiang Forest Park, at an elevation of approximately 933 m, 9 May 2025, <italic>X.X. Wu et al. WXX25015</italic> (holotype, <named-content xmlns:xlink="http://www.w3.org/1999/xlink" content-type="dwc:institutional_code" xlink:title="Institute of Botany, Chinese Academy of Sciences" xlink:href="https://scientific-collections.gbif.org/institution/ac8eb8fc-0703-4408-8388-686764b75877" xlink:type="simple">PE</named-content>; isotype, <named-content xmlns:xlink="http://www.w3.org/1999/xlink" content-type="dwc:institutional_code" xlink:title="Institute of Botany, Chinese Academy of Sciences" xlink:href="https://scientific-collections.gbif.org/institution/ac8eb8fc-0703-4408-8388-686764b75877" xlink:type="simple">PE</named-content>).</p><fig id="F4" position="float" orientation="portrait"><object-id xmlns:xlink="http://www.w3.org/1999/xlink" content-type="doi" xlink:type="simple">10.3897/phytokeys.274.186914.figure4</object-id><object-id xmlns:xlink="http://www.w3.org/1999/xlink" content-type="zenodo_dep_id" xlink:type="simple">20048692</object-id><object-id xmlns:xlink="http://www.w3.org/1999/xlink" content-type="arpha" xlink:type="simple">CA56F3B4-0937-56F7-82D2-3D041B4AF23A</object-id><label>Figure 4.</label><caption><p>Holotype of <italic><tp:taxon-name><tp:taxon-name-part taxon-name-part-type="genus" reg="Pogostemon">Pogostemon</tp:taxon-name-part> <tp:taxon-name-part taxon-name-part-type="species" reg="puerensis">puerensis</tp:taxon-name-part></tp:taxon-name></italic> X.X.Wu, Z.H.Li &amp; Qiang Wang, sp. nov.</p></caption><graphic xmlns:xlink="http://www.w3.org/1999/xlink" xlink:href="phytokeys-274-129_article-186914__-g004.jpg" id="oo_1623431.jpg" position="float" orientation="portrait" xlink:type="simple"><uri content-type="original_file" xlink:type="simple">https://binary.pensoft.net/fig/1623431</uri></graphic></fig></tp:treatment-sec><tp:treatment-sec sec-type="Diagnosis"><title>Diagnosis.</title><p><italic><tp:taxon-name><tp:taxon-name-part taxon-name-part-type="genus" reg="Pogostemon">Pogostemon</tp:taxon-name-part> <tp:taxon-name-part taxon-name-part-type="species" reg="puerensis">puerensis</tp:taxon-name-part></tp:taxon-name></italic> is morphologically similar to <italic><tp:taxon-name><tp:taxon-name-part taxon-name-part-type="genus" reg="Pogostemon">P.</tp:taxon-name-part> <tp:taxon-name-part taxon-name-part-type="species" reg="hainanensis">hainanensis</tp:taxon-name-part></tp:taxon-name></italic> and <italic><tp:taxon-name><tp:taxon-name-part taxon-name-part-type="genus" reg="Pogostemon">P.</tp:taxon-name-part> <tp:taxon-name-part taxon-name-part-type="species" reg="parviflorus">parviflorus</tp:taxon-name-part></tp:taxon-name></italic> but can be readily distinguished from both by its plant height 0.3–1.5 m (vs. 0.8–2 m in <italic><tp:taxon-name><tp:taxon-name-part taxon-name-part-type="genus" reg="Pogostemon">P.</tp:taxon-name-part> <tp:taxon-name-part taxon-name-part-type="species" reg="hainanensis">hainanensis</tp:taxon-name-part></tp:taxon-name></italic> and 0.3–0.6 m in <italic><tp:taxon-name><tp:taxon-name-part taxon-name-part-type="genus" reg="Pogostemon">P.</tp:taxon-name-part> <tp:taxon-name-part taxon-name-part-type="species" reg="parviflorus">parviflorus</tp:taxon-name-part></tp:taxon-name></italic>); lateral veins five pairs on each side of the midvein (vs. 3–4 pairs in <italic><tp:taxon-name><tp:taxon-name-part taxon-name-part-type="genus" reg="Pogostemon">P.</tp:taxon-name-part> <tp:taxon-name-part taxon-name-part-type="species" reg="hainanensis">hainanensis</tp:taxon-name-part></tp:taxon-name></italic> and 4–5 pairs in <italic><tp:taxon-name><tp:taxon-name-part taxon-name-part-type="genus" reg="Pogostemon">P.</tp:taxon-name-part> <tp:taxon-name-part taxon-name-part-type="species" reg="parviflorus">parviflorus</tp:taxon-name-part></tp:taxon-name></italic>); bracteoles 1–2 mm long (vs. 2.5–5 mm in <italic><tp:taxon-name><tp:taxon-name-part taxon-name-part-type="genus" reg="Pogostemon">P.</tp:taxon-name-part> <tp:taxon-name-part taxon-name-part-type="species" reg="hainanensis">hainanensis</tp:taxon-name-part></tp:taxon-name></italic> and 4–6 mm in <italic><tp:taxon-name><tp:taxon-name-part taxon-name-part-type="genus" reg="Pogostemon">P.</tp:taxon-name-part> <tp:taxon-name-part taxon-name-part-type="species" reg="parviflorus">parviflorus</tp:taxon-name-part></tp:taxon-name></italic>); the inner surface of the calyx tube densely hairy in the upper two-thirds (vs. occasionally hairy only near the upper part of the tube in <italic><tp:taxon-name><tp:taxon-name-part taxon-name-part-type="genus" reg="Pogostemon">P.</tp:taxon-name-part> <tp:taxon-name-part taxon-name-part-type="species" reg="hainanensis">hainanensis</tp:taxon-name-part></tp:taxon-name></italic> and sparsely strigillose only in the upper part of the tube in <italic><tp:taxon-name><tp:taxon-name-part taxon-name-part-type="genus" reg="Pogostemon">P.</tp:taxon-name-part> <tp:taxon-name-part taxon-name-part-type="species" reg="parviflorus">parviflorus</tp:taxon-name-part></tp:taxon-name></italic>); corolla with purplish-red blotches on the middle lobe of the 3-lobed upper lip (vs. corolla entirely white in <italic><tp:taxon-name><tp:taxon-name-part taxon-name-part-type="genus" reg="Pogostemon">P.</tp:taxon-name-part> <tp:taxon-name-part taxon-name-part-type="species" reg="hainanensis">hainanensis</tp:taxon-name-part></tp:taxon-name></italic> and white, pink, or purplish in <italic><tp:taxon-name><tp:taxon-name-part taxon-name-part-type="genus" reg="Pogostemon">P.</tp:taxon-name-part> <tp:taxon-name-part taxon-name-part-type="species" reg="parviflorus">parviflorus</tp:taxon-name-part></tp:taxon-name></italic>); corolla tube with a conspicuous ring of hairs (vs. without a conspicuous ring of hairs); and stigma lobes 2.8–3.1 mm long (vs. 1.2–1.7 mm in <italic><tp:taxon-name><tp:taxon-name-part taxon-name-part-type="genus" reg="Pogostemon">P.</tp:taxon-name-part> <tp:taxon-name-part taxon-name-part-type="species" reg="hainanensis">hainanensis</tp:taxon-name-part></tp:taxon-name></italic> and ca. 0.7 mm in <italic><tp:taxon-name><tp:taxon-name-part taxon-name-part-type="genus" reg="Pogostemon">P.</tp:taxon-name-part> <tp:taxon-name-part taxon-name-part-type="species" reg="parviflorus">parviflorus</tp:taxon-name-part></tp:taxon-name></italic>).</p><p>The new species can be further distinguished from its sister species in the ITS phylogeny, <italic><tp:taxon-name><tp:taxon-name-part taxon-name-part-type="genus" reg="Pogostemon">P.</tp:taxon-name-part> <tp:taxon-name-part taxon-name-part-type="species" reg="cablin">cablin</tp:taxon-name-part></tp:taxon-name></italic>, by its shorter bracteoles (1–2 mm vs. 4–8 mm), strongly exserted corolla (1.0–1.5× calyx length vs. slightly exserted), and differences in phenology (flowering from December to February vs. March to May).</p></tp:treatment-sec><tp:treatment-sec sec-type="Description"><title>Description.</title><p>Perennial herbs; base woody; plants ca. 0.3–1.5 m tall. Stems erect, 3–5 mm in diam., quadrangular, solid; nodes slightly swollen; unbranched or sparsely branched; stems densely pubescent with soft hairs. Leaves opposite, papery to membranous; blade ovate to ovate-elliptic, 7.5–14.1(–16.0) × 5.4–9.31(–10.2) cm; apex attenuate; base cuneate to broadly cuneate; margin coarsely serrate except entire near base, teeth obtuse-rounded or acute; midrib prominent abaxially; lateral veins 5(rarely 3) pairs, raised on abaxial surface; both surfaces densely covered with ferrugineous strigose hairs. Petiole (–3.7)4.22–6.66(–7.5) cm long. Inflorescences verticillasters arranged in a simple, continuous spiciform inflorescence, (1.0–)4.5–10 cm long, terminal or axillary; peduncle 0.5–3(–4.5) cm long, densely ferrugineous-pubescent; verticillasters becoming more widely spaced toward the base at anthesis, appearing interrupted, this feature inconspicuous in fruit; verticillasters many-flowered; flowers sessile. Bracteoles ovate-lanceolate to ovate-orbicular, 1–2 mm long, conspicuously shorter than calyx, with 1–2 pairs of lateral veins, densely long-pubescent. Calyx tubular, inflated, ca. 4 mm long, 5-veined; externally shortly pubescent; inner surface pubescent in upper 2/3, glabrous below; teeth narrowly triangular, equal, ca. 1/2 as long as calyx tube. Corolla white, ca. 8–9 mm long, exserted 1–1.5 × length of calyx; bilabiate; upper lip 3-lobed, each lobe marked with purplish-red spots; margins of outer lobes sparsely pubescent, otherwise glabrous; upper lip 6.5–7 mm long; lower lip entire. Stamens 4, erect, strongly exserted; filaments 7–7.5 mm long, inserted ca. 2 mm above base of corolla tube, bearded at middle, beard hairs largely exserted; corolla tube with a fascicle of hairs at point of filament insertion; anthers 1-locellate, dehiscing apically. Style 7–7.5 mm long; stigma 2-lobed, lobes subequal, 2.8–3.1 mm long. Disc ca. 0.6 mm long. Nutlets 4, smooth, black, glossy, ca. 0.7 × 0.6 mm, ovate to slightly depressed-globose.</p></tp:treatment-sec><tp:treatment-sec sec-type="Distribution and habitat"><title>Distribution and habitat.</title><p>The new species is currently known only from the vicinity of the type locality in Pu’er, Yunnan, China (Fig. <xref ref-type="fig" rid="F5">5</xref>). It grows in the forest understory near a deep, water-filled gully, with individuals scattered along the gully margin, the only known population of <italic><tp:taxon-name><tp:taxon-name-part taxon-name-part-type="genus" reg="Pogostemon">Pogostemon</tp:taxon-name-part> <tp:taxon-name-part taxon-name-part-type="species" reg="puerensis">puerensis</tp:taxon-name-part></tp:taxon-name></italic> comprises approximately 30 individuals.</p><fig id="F5" position="float" orientation="portrait"><object-id xmlns:xlink="http://www.w3.org/1999/xlink" content-type="doi" xlink:type="simple">10.3897/phytokeys.274.186914.figure5</object-id><object-id xmlns:xlink="http://www.w3.org/1999/xlink" content-type="zenodo_dep_id" xlink:type="simple">20048696</object-id><object-id xmlns:xlink="http://www.w3.org/1999/xlink" content-type="arpha" xlink:type="simple">98F367BA-78C0-5B58-9C79-68107762EA5E</object-id><label>Figure 5.</label><caption><p>Distribution of <italic><tp:taxon-name><tp:taxon-name-part taxon-name-part-type="genus" reg="Pogostemon">Pogostemon</tp:taxon-name-part> <tp:taxon-name-part taxon-name-part-type="species" reg="puerensis">puerensis</tp:taxon-name-part></tp:taxon-name></italic> (red circular).</p></caption><graphic xmlns:xlink="http://www.w3.org/1999/xlink" xlink:href="phytokeys-274-129_article-186914__-g005.jpg" id="oo_1623432.jpg" position="float" orientation="portrait" xlink:type="simple"><uri content-type="original_file" xlink:type="simple">https://binary.pensoft.net/fig/1623432</uri></graphic></fig></tp:treatment-sec><tp:treatment-sec sec-type="Etymology"><title>Etymology.</title><p><italic><tp:taxon-name><tp:taxon-name-part taxon-name-part-type="genus" reg="Pogostemon">Pogostemon</tp:taxon-name-part> <tp:taxon-name-part taxon-name-part-type="species" reg="puerensis">puerensis</tp:taxon-name-part></tp:taxon-name></italic> is named after its type locality, Yunnan province, Pu'er City, China.</p></tp:treatment-sec><tp:treatment-sec sec-type="Phenology"><title>Phenology.</title><p>Flowering from December to February of the following year and fruiting from January to May.</p></tp:treatment-sec><tp:treatment-sec sec-type="Vernacular name"><title>Vernacular name.</title><p>Simplified Chinese: 普洱刺蕊草 (Chinese pinyin: pŭ ě cì ruĭ căo).</p></tp:treatment-sec><tp:treatment-sec><!--Section generated to contain objects referenced in tp:taxon-treatment.--><fig id="F3" position="float" orientation="portrait"><object-id xmlns:xlink="http://www.w3.org/1999/xlink" content-type="doi" xlink:type="simple">10.3897/phytokeys.274.186914.figure3</object-id><object-id xmlns:xlink="http://www.w3.org/1999/xlink" content-type="zenodo_dep_id" xlink:type="simple">20048689</object-id><object-id xmlns:xlink="http://www.w3.org/1999/xlink" content-type="arpha" xlink:type="simple">76B3DBA4-1A2D-5911-A966-08F66AF08181</object-id><label>Figure 3.</label><caption><p>Images of <italic><tp:taxon-name><tp:taxon-name-part taxon-name-part-type="genus" reg="Pogostemon">Pogostemon</tp:taxon-name-part> <tp:taxon-name-part taxon-name-part-type="species" reg="puerensis">puerensis</tp:taxon-name-part></tp:taxon-name></italic> X.X.Wu, Z.H.Li &amp; Qiang Wang, sp. nov. <bold>A</bold>. Individual in the fruiting period of wild populations; <bold>B</bold>. Corolla and corolla with calyx; <bold>C</bold>. Partial inflorescence in lateral view; <bold>D, E</bold>. Dissected corolla; <bold>F</bold>. Dissected calyces (outside and inside); <bold>G</bold>. Bracteoles; <bold>H</bold>. Leaves (adaxial and abaxial); <bold>I, J</bold>. Stem; <bold>K</bold>. Nutlets (immature); <bold>L</bold>. Nutlets (mature).</p></caption><graphic xmlns:xlink="http://www.w3.org/1999/xlink" xlink:href="phytokeys-274-129_article-186914__-g003.jpg" id="oo_1623430.jpg" position="float" orientation="portrait" xlink:type="simple"><uri content-type="original_file" xlink:type="simple">https://binary.pensoft.net/fig/1623430</uri></graphic></fig></tp:treatment-sec></tp:taxon-treatment>
