# Supplementary material for: Pogostemon puerensis (Lamiaceae), a new species from Yunnan of China
Source: PhytoKeys. 2026 May 4;274:129–44. doi: 10.3897/phytokeys.274.186914 (PMC13161915; doi:10.3897/phytokeys.274.186914)
Supplement: Supplementary material 1 — Supplementary tables [file phytokeys-274-129_article-186914__-s001.xlsx]

## Sheet: Table S1
Table S1. Primers used for PCR amplification and Sanger sequencing of six DNA regions in Pogostemon (nrITS, matK, psbA–trnH, rbcL, rps16, trnL–trnF), including newly designed primers.
gene	F	R
rbcL	TGGATTYAAAGCKGGTGTTAAAGA	TTSATCATTTCTTCRCATGTACC
matK	GTGTTAGATATAGTAATACCTC	AAGAAAGTCGAAGTATATAC
rps16	GATCCGCTGTGGATTTTTACAT	TTGGGATAGATATAGATGAACA
trnL-F	CGAAATCGGTAGACGCTACG	ATTTGAACTGGTGACACGAG
trnH-psbA	CGCGCATGGTGGATTCACAATCC	GTTATGCATGAACGTAATGCTC
ITS1	GGAAGKARAAGTCGTAACAAGG	TTCAACCACCACTTGTCGTG
ITS2	GCGGGATGCGCCAAGGAATA	RGTTTCTTTTCCTCCGCTTA
Primer type	Primers highlighted in green are universal primers (adopted from published sources)	Primers highlighted in yellow were newly designed in this study

## Sheet: Table S2
Table S2. Primers used for PCR amplification and Sanger sequencing of six DNA regions inPogostemon (nrITS, matK, psbA–trnH, rbcL, rps16, trnL–trnF), including newly designed primers.
Species	nrITS	matK	rbcL	rps16	psbA-trnH	trnL-trnF
Pogostemon amaranthoides_28	–	KR608424	KR608489	KR608613	KR608548	KR608676
Pogostemon amaranthoides_42	KR608745	KR608425	KR608490	KR608614	KR608549	KR608677
Pogostemon aquaticus_839	KR608767	KR608468	KR608527	KR608655	KR608592	KR608717
Pogostemon auricularius_8	KR608761	KR608451	KR608513	KR608638	KR608575	KR608700
Pogostemon barbatus_33	KR608762	KR608452	KR608514	KR608639	KR608576	KR608701
Pogostemon barbatus_118	KR608763	KR608453	KR608515	KR608640	KR608577	KR608702
Pogostemon benghalensis	–	KR608444	–	HQ911592	KR608568	HQ911663/HQ911731
Pogostemon brachystachyus_2	KR608775	KR608455	KR608517	KR608642	KR608579	KR608704
Pogostemon brachystachyus_12	KR608774	KR608454	KR608516	KR608641	KR608578	KR608703
Pogostemon cablin_37	KR608757	KR608438	KR608503	KR608627	KR608562	KR608690
Pogostemon cablin _38	KR608752	KR608439	KR608504	KR608628	KR608563	KR608691
Pogostemon cablin_44	KR608753	KR608440	KR608505	KR608629	KR608564	KR608692
Pogostemon cablin_45	KR608754	KR608441	KR608506	KR608630	KR608565	KR608693
Pogostemon cablin_46	KR608755	KR608442	KR608507	KR608631	KR608566	KR608694
Pogostemon cablin_47	KR608756	KR608443	KR608508	KR608632	KR608567	KR608695
Pogostemon chinensis_31	KR608743	KR608426	KR608491	KR608615	KR608550	KR608678
Pogostemon chinensis_117	KR608742	KR608449	KR608512	KR608637	KR608573	KR608699
Pogostemon crassicaulis_15	KR608770	KR608469	KR608528	KR608656	KR608593	KR608718
Pogostemon cruciatus_25	KR608771	KR608466	KR608525	KR608653	KR608590	KR608715
Pogostemon dielsianus	MW194872	–	MW194874	MW194875	MW194873	MW194876
Pogostemon elsholtzioides_63	–	KR608445	–	KR608633	KR608569	KR608720
Pogostemon formosanus_62	KR608744	KR608434	KR608499	KR608623	KR608558	KR608686
Pogostemon formosanus_90	KR608779	KR608435	KR608500	KR608624	KR608559	KR608687
Pogostemon fraternus	–	KR608461	–	KR608648	KR608585	KR608710
Pogostemon gardneri_1	MF303612	MF303632	–	–	–	–
Pogostemon gardneri_2	MF303603	MF303622	–	–	–	–
Pogostemon glaber_3	KR608740	KR608431	KR608496	KR608620	KR608555	KR608683
Pogostemon glaber_13	KR608739	KR608429	KR608494	KR608618	KR608553	KR608681
Pogostemon glaber_214	KR608741	KR608430	KR608495	KR608619	KR608554	KR608682
Pogostemon hainanensis_YG268	OL625022	OL616075	OL616077	OL616079	OL616081	OL616083
Pogostemon hainanensis_YG282	OL625023	OL616076	OL616078	OL616080	OL616082	OL616084
Pogostemon heyneanus_1	KR608751	KR608427	KR608492	KR608616	KR608551	KR608679
Pogostemon heyneanus_2	–	HQ911401	–	FJ854069	–	FJ854297/FJ854184
Pogostemon hirsutus	–	HQ911397	–	FJ854070	–	FJ854298/FJ854185
Pogostemon hispidocalyx_26	KR608780	KR608457	–	KR608644	KR608581	KR608706
Pogostemon linearis_5	KR608764	KR608462	KR608521	KR608649	KR608586	KR608711
Pogostemon linearis_108	KR608765	KR608463	KR608522	KR608650	KR608587	KR608712
Pogostemon litigiosus_53	KR608776	KR608458	KR608519	KR608645	KR608582	KR608707
Pogostemon litigiosus_54	KR608777	KR608459	KR608520	KR608646	KR608583	KR608708
Pogostemon macgregorii_99	KR608778	–	–	–	–	–
Pogostemon paniculatus	–	KR608450	–	–	KR608574	KR608721
Pogostemon paniculatus_2	–	HQ911399	–	FJ854071	–	FJ854299/FJ854186
Pogostemon parviflorus_18	KR608749	KR608436	KR608501	KR608625	KR608560	KR608688
Pogostemon parviflorus_19	KR608750	KR608437	KR608502	KR608626	KR608561	KR608689
Pogostemon petelotii	KR608772	KR608470	KR608529	KR608657	KR608594	KR608719
Pogostemon plectranthoides_74	KR608760	KR608446	KR608509	KR608634	KR608570	KR608696
Pogostemon plectranthoides_109	KR608758	KR608447	KR608510	KR608635	KR608571	KR608697
Pogostemon plectranthoides_110	KR608759	KR608448	KR608511	KR608636	KR608572	KR608698
Pogostemon quadrifolius_100	KR608773	KR608456	KR608518	KR608643	KR608580	KR608705
Pogostemon rogersii	KR608782	KR608460	–	KR608647	KR608584	KR608709
Pogostemon sampsonii_11	KR608769	KR608465	KR608524	KR608652	KR608589	KR608714
Pogostemon septentrionalis_39	KR608747	KR608432	KR608497	KR608621	KR608556	KR608684
Pogostemon septentrionalis_40	KR608748	KR608433	KR608498	KR608622	KR608557	KR608685
Pogostemon stellatus_851	KR608768	KR608464	KR608523	KR608651	KR608588	KR608713
Pogostemon wightii	MF303601	MF303620	–	–	–	–
Pogostemon xanthiifolius_27	KR608746	KR608428	KR608493	KR608617	KR608552	KR608680
Pogostemon yatabeanus_48	KR608766	KR608467	KR608526	KR608654	KR608591	KR608716
Pogostemon puerensis_1	PZ294447	PZ311636	PZ305620	PZ305624	PZ305622	PZ305626
Pogostemon puerensis_2	PZ294448	PZ311637	PZ305621	PZ305625	PZ305623	PZ305627
Achyrospermum africanum	–	HQ911418	–	FJ853999		FJ854246/FJ854133
Achyrospermum carvalhoi	–	HQ911412	–	FJ854001	–	FJ854248/FJ854135
Achyrospermum cryptanthum	–	HQ911415	–	FJ854002	–	FJ854249/FJ854136
Achyrospermum wallichianum	–	–	–	HQ911594	–	HQ911666/HQ911734
Anisomeles heyneana	–	HQ911394	–	HQ911589	–	HQ911659/HQ911727
Anisomeles indica_55	KR608726	KR608406	KR608471	KR608595	KR608530	KR608658
Anisomeles indica_115	–	KR608407	KR608472	KR608596	KR608531	KR608659
Anisomeles indica_116	KR608727	KR608408	KR608473	KR608597	KR608532	KR608660
Anisomeles indica_119	KR608728	KR608409	KR608474	KR608598	KR608533	KR608661
Anisomeles malabarica	–	HQ911396	–	FJ854013	–	FJ854147
Colebrookea oppositifolia_21	KR608732	KR608414	KR608479	KR608603	KR608538	KR608666
Colebrookea oppositifolia_22	KR608733	KR608415	KR608480	KR608604	KR608539	KR608667
Colebrookea oppositifolia_23	KR608734	KR608416	KR608481	KR608605	KR608540	KR608668
Comanthosphace japonica	–	HQ911407	–	FJ854029	–	FJ854272/FJ854159
Comanthosphace stellipila	–	HQ911408	–	FJ854030	–	FJ854273/FJ854160
Craniotome furcate_1	KR608730	KR608412	KR608477	KR608601	KR608536	KR608664
Craniotome furcate_6	KR608731	KR608413	KR608478	KR608602	KR608537	KR608665
Eurysolen gracilis_16	KR608735	KR608417	KR608482	KR608606	KR608541	KR608669
Eurysolen gracilis_17	KR608736	KR608418	KR608483	KR608607	KR608542	KR608670
Leucosceptrum canum_4	KR608738	KR608419	KR608484	KR608608	KR608543	KR608671
Leucosceptrum canum_20	KR608737	KR608420	KR608485	KR608609	KR608544	KR608672
Microtoena sp._9	KR608729	KR608410	KR608475	KR608599	KR608534	KR608662
Microtoena sp._10	–	KR608411	KR608476	KR608600	KR608535	KR608663
Rostrinucula dependens	–	HQ911405	–	FJ854074	–	FJ854302/FJ854189
Rostrinucula sinensis	–	HQ911406	–	FJ854075	–	FJ854303/FJ854190
Colquhounia coccinea_14	KR608722	KR608421	KR608486	KR608610	KR608545	KR608673
Gomphostemma sp._113	KR608723	KR608422	KR608487	KR608611	KR608546	KR608674
Gomphostemma sp._114	KR608724	KR608423	KR608488	KR608612	KR608547	KR608675.
